# Supplementary material for: Identification of microRNAs regulated by tobacco curly shoot virus co-infection with its betasatellite in Nicotiana benthamiana
Source: Virol J. 2019 Nov 7;16:130. doi: 10.1186/s12985-019-1234-5 (PMC6836351; doi:10.1186/s12985-019-1234-5)
Supplement: Supplementary file 4 — Additional file 4: Table S2. 42differentially-expressed novel miRNAs and 25 equally-expressed novel miRNAs with miRNAs in N. benthamiana. [file 12985_2019_1234_MOESM4_ESM.xls]

## Sheet: Sheet1
Table S2 42differentially-expressed novel miRNAs and 25 equally-expressed novel miRNAs with miRNA*s in N. benthamiana.
miRNA name	Length of mature(nt)	Mature sequence( 5′→3′)	Counts of miRNAs/miRNA*s	Precursor location	Length of precursor (nt)	Mature sequence locus (Arm )	MFE (kcal/mol)
novel-10	21	UCAACUAGGAUCCAUUUUGAC	1520/ 345	Niben101Scf09701:183660..183978:-	59	3p	-28.7
novel-103	22	UAAGGGUAAACCUUUGCACUUU	130/1	Niben101Scf02078:708175..708494:-	225	3p	-86.64
novel-121	22	UGAACUCUCUCCCUCAAUGGCU	77/3	Niben101Scf02027:234515..234834:-	97	5p	-32.1
novel-131	19	AGGGCUAGAAAUUAUGUCC	32/1	Niben101Scf02725:68953..69268:-	284	3p	-88.2
novel-15	22	UGAGUUCGUGGAAAUCACCUGC	1276/85	Niben101Scf08179:370718..371037:-	77	5p	-42.8
novel-16	21	AUAGGUACCACGGUGACGAUG	1093/13	Niben101Scf08855:333162..333479:-	100	3p	-39.4
novel-18	22	UUUCACGCUGGCACGAUACCGA	538/88	Niben101Scf01409:859728..860047:-	76	5p	-30.7
novel-21	21	UCUGCCGCUUAGAAAAGUUUG	630/1	Niben101Scf08812:166227..166545:+	85	3p	-24.5
novel-31	24	AUUUUUGAAUGGAAGGCCCAUGUG	420/2	Niben101Scf03479:136430..136751:-	67	3p	-24.1
novel-32	24	AUCAAACUAGACAUCUGUAGCGUG	352/1	Niben101Scf00422:193731..194052:+	107	3p	-18
novel-42	21	GGAAUGUUGUCUGGCUCGAGG	238/29	Niben101Scf01133:268643..268961:-	177	5p	-51.26
novel-5	21	UAUGUUCUCAGGUCGCCCCUG	9500/53	Niben101Scf09860:58636..58954:-	92	3p	-37.4
novel-50	24	AGCCAAGCCCAUUUUGACGACUCU	171/10	Niben101Scf02059:606994..607315:+	223	5p	-68.4
novel-52	24	CUCGAGACUAGUAUUGUUCAUUUG	179/1	Niben101Scf09906:163964..164285:-	62	5p	-29.1
novel-6	21	UCUCGGACCAGGCUUCAUUCC	4744/1247	Niben101Scf07438:694355..694673:+	295	3p	-63.02
novel-60	21	AAGUUUUUGCUGUUGAUUUUC	53/46	Niben101Scf04650:621422..621740:+	85	5p	-27.8
novel-61	22	UUGGACUGAAGGGAGCUCCCUC	96/1	Niben101Scf08819:93332..93651:+	171	3p	-77.06
novel-69	22	UCCAGAGGGAUCGCAUUGAUCC	45/28	Niben101Scf09740:30502..30821:+	68	5p	-31.9
novel-70	22	AAUUUGUUUGUUGAUGGUCAUC	56/13	Niben101Scf01721:481212..481530:-	91	5p	-30.5
novel-71	21	AGCAUUAAGCCGUCGUUCUUA	61/1	Niben101Scf16022:43665..43983:+	43	5p	-14.2
novel-75	21	AGUGACUAGCAUGGACUUCGA	59/1	Niben101Scf03905:243859..244177:-	57	3p	-27.1
novel-78	21	GGAAUCUUGAUGAUGCUGCAG	34/1	Niben101Scf03944:311223..311541:-	83	3p	-40.3
novel-9	22	UCUAGGUCUUUGUUGAGCAACA	2419/22	Niben101Scf00165:338963..339279:+	145	5p	-36.07
novel-92	24	AGCCCCGCGGGCUGAAGUUAUGUG	127/1	Niben101Scf02622:552885..553206:+	225	5p	-130.7
novel-96	21	UGAUGUUGGAAUGGCUCAAUC	5/3	Niben101Scf00338:622507..622823:+	79	5p	-36.3
novel-104	21	UAAUGACAUGGAUGGACUAUU	71/0	Niben101Scf17855:9054..9372:-	78	3p	-44.4
novel-105	20	AUUGGACUGAAGGGAGCUCC	81/0	Niben101Scf00725:145528..145845:-	169	3p	-76.02
novel-112	21	UAAGGUUGCCUUGCUCUUGUA	3817/0	Niben101Scf05609:285672..285989:+	102	5p	-45.3
novel-113	24	AUUCAGCUCUAGAACUCAAGUUUU	113/0	Niben101Scf01580:10304..10625:-	191	5p	-81.5
novel-115	24	AUGUAAGGAUCGGAAUAACAAACC	169/0	Niben101Scf15040:24823..25144:-	281	3p	-89.6
novel-127	21	AGAUGUUGGUGCGGUUCAAUG	367/0	Niben101Scf00859:258412..258730:-	82	5p	-42.4
novel-128	24	AUACCGUUCUUCUGUUAAAUUUGU	23/0	Niben101Scf02476:536550..536871:-	291	5p	-92.1
novel-129	22	UACGUAGGAGAGAUGAUGCUGG	338/0	Niben101Scf12941:32450..32769:-	104	5p	-41.4
novel-133	22	ACGAUUUUCUGGAUGAGUGUGA	133/0	Niben101Scf02257:6955..7274:-	76	5p	-34.9
novel-137	24	AUAACUGUCACGCUGUAUUACAAC	69/0	Niben101Scf04539:207910..208231:+	262	5p	-88.83
novel-138	24	AUUACCCUUAUUUAUUCUUUGAUC	66/0	Niben101Scf00530:755850..756171:-	288	3p	-101.72
novel-140	19	AUUAUGUGUUUGCUCUUAC	10/0	Niben101Scf00461:190205..190520:+	39	5p	-9.2
novel-142	19	CCUUAGUCGAGUGUUCUUA	13/0	Niben101Scf03113:22198..22513:+	42	5p	-24
novel-66	24	AAUAGUGGCGCUAUACAGUAACGG	142/0	Niben101Scf04654:362358..362679:-	58	5p	-34.1
novel-82	24	AUUCGGUCGGAAAUCACGUAUUUC	22/0	Niben101Scf05799:285651..285971:-	70	5p	-30.7
novel-91	24	AGAAACUUCUUGGAAUCUGCUAGG	43/0	Niben101Scf01367:125188..125509:+	135	3p	-68.4
novel-94	21	AACUUUAGGUAUAGGACAUGU	36/0	Niben101Scf02217:785583..785901:-	261	3p	-128.9
